# Supplementary material for: Integrated Biological Control Using a Mixture of Two Entomopathogenic Bacteria, Bacillus thuringiensis and Xenorhabdus hominickii, against Spodoptera exigua and Other Congeners
Source: Insects. 2022 Sep 21;13(10):860. doi: 10.3390/insects13100860 (PMC9604179; doi:10.3390/insects13100860)
Supplement: Supplementary file 1 [file insects-13-00860-s001.zip]

Archive with 1 entries (1 files):
- insects-1901910-supplementary.pdf
